# Supplementary material for: C1q nephropathy in adults is a form of focal segmental glomerulosclerosis in terms of clinical characteristics
Source: PLoS One. 2019 Apr 19;14(4):e0215217. doi: 10.1371/journal.pone.0215217 (PMC6474651; doi:10.1371/journal.pone.0215217)
Supplement: S1 File — (ZIP) [file pone.0215217.s003.zip]

Archive with 1 entries (1 files):
- supplement information.xlsx
