# Supplementary material for: C1q nephropathy in adults is a form of focal segmental glomerulosclerosis in terms of clinical characteristics
Source: PLoS One. 2019 Apr 19;14(4):e0215217. doi: 10.1371/journal.pone.0215217 (PMC6474651; doi:10.1371/journal.pone.0215217)
Supplement: S1 File — (ZIP) [file pone.0215217.s003.zip › supplement information.xlsx]

## Sheet: data_full
A_OUTCOME_ESRD	A_OUTCOMEKSN_ESRD	BX_PE_SBP	A_PATHOL_FSGSC1QMCD_MATCHED_SS	A_PATHOL_FSGSC1QMCD_MATCHED_SS01	A_PATHOL_FSGSC1QMCD_MATCHED_CELLULARITY	A_PATHOL_DX1	A_PATHOL_C1Q	A_PATHOL_FSGSC1QMCD_MATCHED_GROUP2	A_OUTCOME_CRRATIO50	A_OUTCOME_CRRATIO50_FUMON	A_OUTCOME_DEATH	A_OUTCOME_ESRD_FUMON	A_OUTCOME_ESRD_TYPE	A_OUTCOME_LASTFU_CR_FUMON	A_OUTCOMEKSN_ESRD_FUMON	A_PATHOL_FSGSC1QMCD_MATCHED_GROUP	A_PATHOL_ALPORT	A_PATHOL_ATN	A_PATHOL_CRESGN	A_PATHOL_CRESLNIGAN	A_PATHOL_DX2	A_PATHOL_DX1_NUM	A_PATHOL_DX2_NUM	A_PATHOL_FSGS	A_PATHOL_FSGSC1QMCD	A_PATHOL_FSGSC1QMCD_MATCHED_CRES	A_PATHOL_FSGSC1QMCD_MATCHED_EFFACE	A_PATHOL_FSGSC1QMCD_MATCHED_EFFACE01	A_PATHOL_FSGSC1QMCD_MATCHED_GLOMNUM	A_PATHOL_FSGSC1QMCD_MATCHED_GLOMSIZE	A_PATHOL_FSGSC1QMCD_MATCHED_GLOMSIZE01	A_PATHOL_FSGSC1QMCD_MATCHED_GS	A_PATHOL_FSGSC1QMCD_MATCHED_GS10	A_PATHOL_FSGSC1QMCD_MATCHED_INTFIB	A_PATHOL_FSGSC1QMCD_MATCHED_INTFIB01	A_PATHOL_FSGSC1QMCD_MATCHED_INTINFL	A_PATHOL_FSGSC1QMCD_MATCHED_INTINFL01	A_PATHOL_FSGSC1QMCD_MATCHED_MES_C3	A_PATHOL_FSGSC1QMCD_MATCHED_MES_C1Q	A_PATHOL_FSGSC1QMCD_MATCHED_MES_FIBRINOGEN	A_PATHOL_FSGSC1QMCD_MATCHED_MES_IGA	A_PATHOL_FSGSC1QMCD_MATCHED_MES_IGG	A_PATHOL_FSGSC1QMCD_MATCHED_MES_IGM	A_PATHOL_FSGSC1QMCD_MATCHED_MESDEPOSIT	A_PATHOL_FSGSC1QMCD_MATCHED_MESMAT	A_PATHOL_FSGSC1QMCD_MATCHED_SUBENDODEPOSIT	A_PATHOL_FSGSC1QMCD_MATCHED_SUBEPIDEPOSIT	A_PATHOL_FSGSC1QMCD_MATCHED_TA	A_PATHOL_FSGSC1QMCD_MATCHED_TA01
1	1	144	13	1	0	C1Q	1	1	1	4.86242	0	14.7187	1	14.7187	14.7187	1	0	0	0	0	.	12	2	0	1	0	2	0	38	0	0	79	1	4	1	4	1	0	2	0	0	1	1	1	0	0	0	4	1
0	0	105	16	1	0	C1Q	1	1	0	16.46	0	16.46	0	16.46	25.2649	1	0	0	0	0	HT-N	12	25	0	1	0	4	1	11	0	0	44	1	2	1	2	1	1	2	0	0	1	0	1	0	0	0	2	1
0	0	123	0	0	0	C1Q	1	1	0	28.8131	0	28.8131	0	28.8131	37.3881	0	0	0	0	0	.	12	2	0	1	0	4	1	2	1	1	50	1	4	1	1	1	0.5	2	0	0.5	0	0	2	1	2	0	4	1
0	0	128	9.1	1	0	C1Q	1	1	0	35.5811	0	35.5811	0	35.5811	44.9117	1	0	0	0	0	.	12	2	0	1	0	4	1	11	0	0	9.1	0	1	1	1	1	0	2	0	0	1	0	1	0	0	0	1	0
0	0	125	4.6	1	1	C1Q	1	1	0	2.59548	0	53.9138	0	53.9138	53.9138	1	0	0	0	0	.	12	2	0	1	0	1	0	43	1	1	23.2	1	1	1	1	1	0	2	0	0	0	0	1	1	0	0	1	0
0	0	130	0	0	1	C1Q	1	1	1	6.6694	0	61.963	0	61.963	61.963	0	0	0	0	0	.	12	2	0	1	0	1	0	7	0	0	0	0	1	1	1	1	0	2	0	0	0.5	1	1	0	0	0	1	0
0	0	109	0	0	1	C1Q	1	1	0	0.262834	0	68.4025	0	68.4025	68.4025	0	0	0	0	0	.	12	2	0	1	0	4	1	36	0	0	0	0	0	0	0	0	1	2	0	0	0	0	1	1	1	1	1	0
1	1	130	2.9	1	1	C1Q	1	1	1	50.6283	0	68.5996	1	68.5996	68.5996	1	0	0	0	0	.	12	2	0	1	0	4	1	34	2	1	2	0	1	1	1	1	0	2	0	0	1	1	1	0	0	0	1	0
0	0	124	7	1	0	C1Q	1	1	0	60.2218	0	60.2218	0	60.2218	68.8296	1	0	0	0	0	.	12	2	0	1	0	4	1	15	0	0	0	0	2	1	2	1	0	3	0	0	1	0	1	1	0	0	2	1
0	0	118	0	0	0	C1Q	1	1	0	#NULL!	0	74.6448	0	74.6448	73.5606	0	0	0	0	0	.	12	2	0	1	0	1	0	42	0	0	0	0	0	0	0	0	0.5	2	0.5	0.5	0.5	0.5	1	0	0	0	0	0
1	1	126	15	1	0	C1Q	1	1	1	79.8029	0	74.2834	#NULL!	74.2834	74.2834	1	0	0	0	0	.	12	2	0	1	1.6	2	0	182	0	0	70.9	1	4	1	2	1	1	3	0	0	2	0	2	0	0	0	1	0
0	0	110	0	0	0	C1Q	1	1	0	74.7105	0	75.7947	0	75.7947	75.7947	0	0	0	0	0	.	12	2	0	1	0	2	0	35	0	0	0	0	1	1	1	1	0	2	0	0	0	0.5	1	0	0	0	1	0
0	0	110	5.6	1	0	C1Q	1	1	0	#NULL!	0	79.3758	0	79.3758	78.3244	1	0	0	0	0	.	12	2	0	1	0	1	0	18	0	0	5.6	0	0	0	0	0	0	2	0	0	0	0	2	0	0	0	1	0
0	0	125	6.7	1	0	C1Q	1	1	0	59.5647	0	90.0205	0	90.0205	90.0205	1	0	0	0	0	.	12	2	0	1	0	4	1	15	0	0	13.4	1	0	0	0	0	0	2	0	0	0	0.5	1	0	0	0	1	0
0	0	90	0	0	1	C1Q	1	1	0	116.304	0	114.366	0	114.366	114.366	0	0	0	0	0	.	12	2	0	1	0	4	1	54	0	0	30	1	2	1	2	1	0	2	0	0	1	1	1	0	0	0	1	0
0	0	103	0	0	1	C1Q	1	1	0	123.335	0	121.626	0	121.626	121.626	0	0	0	0	0	.	12	2	0	1	0	4	1	67	0	0	0	0	1	1	1	1	0	2	0	0	0	0.5	1	0	0	0	1	0
0	0	133	0	0	1	C1Q	1	1	1	15.77	0	116.238	0	116.238	123.466	0	0	0	0	0	.	12	2	0	1	0	4	1	30	0	0	23.3	1	0	0	0	0	0	2	1	0	0	0	1	0	0	0	0	0
0	0	91	0	0	1	C1Q	1	1	1	0.361396	0	116.008	0	116.008	123.795	0	0	0	0	0	.	12	2	0	1	0	4	1	50	0	0	2	0	0	0	0	0	0	2	0	0	0	0	1	0	0	0	0	0
0	0	113	2	1	1	C1Q	1	1	0	35.8768	0	130.333	0	130.333	130.333	1	0	0	0	0	.	12	2	0	1	0	1	0	98	1	1	24.5	1	1	1	1	1	0	3	0	0	0	0	1	1	0	0	1	0
0	0	120	0	0	1	C1Q	1	1	0	66.7269	0	138.316	0	138.316	138.316	0	0	0	0	0	.	12	2	0	1	0	1	0	67	1	1	19.4	1	1	1	1	1	0	2	0.5	0.5	0.5	0.5	1	1	0	0	1	0
1	1	120	0	0	0	C1Q	1	1	0	133.224	0	142.127	2	142.127	142.127	0	0	0	0	0	.	12	2	0	1	0	4	1	7	0	0	57	1	4	1	4	1	0	2	0	0	0	3	1	0	0	0	4	1
0	0	140	24	1	0	C1Q	1	1	0	12.6817	0	187.269	0	187.269	187.269	1	0	0	0	0	.	12	2	0	1	0	4	1	21	1	1	10	0	1	1	1	1	0	2	0.5	1	0	0	1	0	0	0	1	0
0	0	110	0	0	1	C1Q	1	1	#NULL!	#NULL!	0	197.191	0	197.191	197.191	0	0	0	0	0	.	12	2	0	1	0	4	1	33	1	1	0	0	1	1	1	1	0	2	0	0	0	0	2	1	0	0	1	0
0	0	170	5	1	0	FSGS	0	2	0	62.0616	0	62.0616	0	62.0616	71.8522	2	0	0	0	0	.	31	2	1	2	0	4	1	19	0	0	0	0	1	1	1	1	0	0	0	0	0	0	0	0	0	0	1	0
0	0	129	6.3	1	0	FSGS	0	2	0	15.2115	0	15.2115	0	15.2115	24.7721	2	0	0	0	0	.	31	2	1	2	0	4	1	32	0	0	3.1	0	1	1	1	1	0	0	0	0	0	0	0	0	0	0	1	0
0	0	131	25	1	0	FSGS	0	2	0	45.7988	0	45.7988	0	45.7988	52.8624	2	0	0	0	0	.	31	2	1	2	0	4	1	4	1	1	0	0	4	1	1	1	0	0	0	0	0	0.5	0	1	0	0	4	1
0	0	118	15	1	0	FSGS	0	2	1	7.95072	0	12.0575	0	12.0575	23.7536	2	0	0	0	0	.	31	2	1	2	0	2	0	20	1	1	30	1	2	1	4	1	0	0	0	0	0	0	0	0	0	0	4	1
0	0	109	3.7	1	0	FSGS	0	2	1	1.11704	0	4.89528	0	4.89528	13.0431	2	0	0	0	0	.	31	2	1	2	0	4	1	27	0	0	3.7	0	1	1	1	1	0	0	0	0	0	0.5	0	0	0	0	1	0
0	1	155	10	1	1	FSGS	0	2	0	7.55647	0	7.55647	0	7.55647	7.8193	2	0	0	0	0	.	31	2	1	2	5	2	0	21	1	1	71	1	4	1	4	1	1	0	0	2	0	1	1	1	0	0	4	1
1	1	143	13	1	1	FSGS	0	2	1	14.0287	0	62.3573	1	62.3573	62.3573	2	0	0	0	0	.	31	2	1	2	0	4	1	53	1	1	32	1	2	1	2	1	2	0	0	2	0	0	0	0	0	0	2	1
1	1	131	0	0	1	FSGS	0	2	1	81.0842	0	105.199	1	105.199	105.199	2	0	0	0	0	CTIN	31	14	1	2	0	1	0	42	1	1	42.8	1	2	1	1	1	0	0	0	0	0	0	0	0	0	0	1	0
1	1	132	6	1	1	FSGS	0	2	1	72.6078	1	75.8275	1	75.8275	75.8275	2	0	0	0	0	.	31	2	1	2	0	1	0	31	1	1	39	1	2	1	2	1	0	0	0	0	0	0	0	1	0	0	2	1
0	0	110	5.6	1	0	FSGS	0	2	0	15.4743	0	12.846	0	12.846	12.846	2	0	0	0	0	.	31	2	1	2	0	1	0	54	0	0	83.3	1	4	1	2	1	0	0	0	0	0	0	0	0	0	0	4	1
0	0	120	0	0	1	FSGS	0	2	#NULL!	#NULL!	0	199.852	0	199.852	199.852	2	0	0	0	0	.	31	2	1	2	0	4	1	24	2	1	46	1	1	1	1	1	0	0	0	0	0	0	0	1	0	0	1	0
0	0	110	4	1	1	FSGS	0	2	0	157.372	0	162.727	0	162.727	162.727	2	0	0	0	0	.	31	2	1	2	0	4	1	50	2	1	28	1	1	1	1	1	0	0	0	0	0.5	0	0	1	0	0	1	0
0	0	120	4	1	0	FSGS	0	2	1	16.7556	0	191.474	0	191.474	191.474	2	0	0	0	0	.	31	2	1	2	0	1	0	27	3	1	4	0	2	1	2	1	1	1	0	0	0	0	0	1	0	0	2	1
0	0	160	9	1	1	FSGS	0	2	0	190.456	0	191.179	0	191.179	191.179	2	0	0	0	0	.	31	2	1	2	0	4	1	69	1	1	1	0	1	1	0	0	0	0	0	0.5	0	0	0	1	0	0	1	0
0	0	120	13.8	1	1	FSGS	0	2	0	77.8645	0	160.361	0	160.361	160.361	2	0	0	0	0	.	31	2	1	2	0	4	1	29	2	1	10.3	1	1	1	1	1	0	0	0	0	0	0	0	0	0	0	1	0
0	0	120	7.7	1	0	FSGS	0	2	0	27.1047	0	60.1561	0	60.1561	60.1561	2	0	0	0	0	.	31	2	1	2	0	4	1	13	0	0	30.8	1	1	1	1	1	0	0	0	0	0	0	0	0	0	0	1	0
0	0	117	0	0	0	FSGS	0	2	0	38.6694	0	36.9281	0	36.9281	36.9281	2	0	0	0	0	.	31	2	1	2	0	4	1	33	0	0	15.2	1	1	1	1	1	2	1	1	0.5	0.5	1	0	0	0	0	0	0
1	1	160	11	1	1	FSGS	0	2	#NULL!	60.2875	0	99.2197	2	99.2197	99.2197	2	0	0	0	0	.	31	2	1	2	0	2	0	19	1	1	42	1	2	1	2	1	0	0	0	0	0	0	0	1	0	0	2	1
1	1	120	5	1	0	FSGS	0	2	#NULL!	42.5133	0	48.9528	3	48.9528	48.9528	2	0	0	0	0	.	31	2	1	2	0	4	1	20	1	1	0	0	2	1	2	1	0	0	0	0	0.5	0	0	1	0	0	2	1
1	1	141	14.2	1	1	FSGS	0	2	0	67.1211	0	50.5626	1	50.5626	50.5626	2	0	0	0	0	.	31	2	1	2	0	4	1	14	0	0	28.6	1	1	1	1	1	0	0	0	0	0	0	0	0	0	0	1	0
0	0	140	5.5	1	0	FSGS	0	2	0	#NULL!	0	67.8439	0	67.8439	66.8583	2	0	1	0	0	ATN	31	9	1	2	0	1	0	18	1	1	33	1	1	1	1	1	0	0	0	0	0	0.5	0	0	0	0	1	0
0	0	100	0	0	1	FSGS	0	2	0	#NULL!	0	159.376	0	159.376	158.16	2	0	0	0	0	.	31	2	1	2	0	2	0	6	0	0	0	0	0	0	0	0	0	0	0	0	0	0	1	0	0	0	0	0
0	0	120	20	1	0	FSGS	0	2	0	#NULL!	0	35.0226	0	35.0226	33.9384	2	0	0	0	0	FSGS	41	20	1	2	0	#NULL!	#NULL!	5	0	0	20	1	1	1	1	1	0	0	0	0	0	0	0	0	0	0	1	0
0	0	101	0	0	0	MCD	0	3	0	16	0	16	0	16	24.115	3	0	0	0	0	.	56	2	0	3	0	4	1	63	0	0	3	0	1	1	1	1	0	0	0	0	0	0	0	0	0	0	1	0
0	0	128	0	0	0	MCD	0	3	1	0.427105	0	44.6489	0	44.6489	55.3593	3	0	0	0	0	.	56	2	0	3	0	4	1	9	0	0	22	1	2	1	1	1	0	0	0	0	0	0	0	0	0	0	2	1
0	0	122	0	0	0	MCD	0	3	1	3.64682	0	9.3963	0	9.3963	30.0616	3	0	0	0	0	.	56	2	0	3	0	4	1	11	1	1	18.2	1	1	1	1	1	0	0.5	0	0	0.5	0.5	0	0	0	0	1	0
0	0	100	0	0	0	MCD	0	3	#NULL!	#NULL!	0	204.846	0	204.846	204.846	3	0	0	0	0	.	56	2	0	3	0	4	1	23	0	0	26	1	1	1	1	1	0	0	0	0	0	0	0	0	0	0	1	0
0	0	120	0	0	1	MCD	0	3	#NULL!	0.164271	0	212.698	0	212.698	212.698	3	0	0	0	0	.	56	2	0	3	0	4	1	14	0	0	7	0	1	1	1	1	0	0	0	0	0	0	0	0	0	0	1	0
0	0	120	0	0	0	MCD	0	3	#NULL!	#NULL!	0	197.322	0	197.322	197.322	3	0	0	0	0	.	56	2	0	3	0	1	0	32	0	0	3	0	1	1	1	1	0	0	0	0	0	0	0	0	0	0	1	0
0	0	130	0	0	1	MCD	0	3	#NULL!	#NULL!	0	192	0	192	192	3	0	0	0	0	.	56	2	0	3	0	2	0	9	2	1	0	0	1	1	1	1	0	0	0	0	0	0	0	0	0	0	1	0
0	0	130	0	0	0	MCD	0	3	0	0.0328542	0	187.368	0	187.368	187.368	3	0	0	0	0	.	56	2	0	3	0	4	1	34	0	0	0	0	1	1	1	1	0	0	0	0	0	0	0	0	0	0	1	0
0	0	110	0	0	0	MCD	0	3	1	0.0328542	0	168.903	0	168.903	168.903	3	0	0	0	0	.	56	2	0	3	0	4	1	19	1	1	5	0	1	1	1	1	0	0	0	0	0	0	0	0	0	0	1	0
0	0	130	0	0	1	MCD	0	3	0	75.0719	0	166.702	0	166.702	166.702	3	0	0	0	0	.	56	2	0	3	0	4	1	46	1	1	17	1	1	1	1	1	0	0	0	0	0	0	0	0	0	0	1	0
0	0	120	0	0	1	MCD	0	3	0	141.569	0	140.945	0	140.945	140.945	3	0	0	0	0	.	56	2	0	3	0	4	1	28	0	0	0	0	0	0	0	0	0	0	0	0	0	0	0	0	0	0	0	0
0	0	128	0	0	1	MCD	0	3	0	125.043	0	126.554	0	126.554	126.554	3	0	0	0	0	.	56	2	0	3	0	4	1	57	0	0	1.7	0	0	0	1	1	0	0.5	0	0	0	0.5	0	0	0	0	1	0
0	0	120	0	0	0	MCD	0	3	0	80.23	0	81.2813	0	81.2813	81.2813	3	0	0	0	0	.	56	2	0	3	0	4	1	53	0	0	2	0	1	1	1	1	1	0	0	0.5	0.5	0.5	1	0	0	0	1	0
0	0	115	0	0	0	MCD	0	3	0	80.2957	0	77.8645	0	77.8645	77.8645	3	0	0	0	0	.	56	2	0	3	0	4	1	14	0	0	0	0	0	0	0	0	0	1	0	0	0	0	0	0	0	0	0	0
0	0	116	0	0	0	MCD	0	3	0	63.2772	0	73.8891	0	73.8891	73.8891	3	0	0	0	0	.	56	2	0	3	0	4	1	38	0	0	0	0	0	0	0	0	0	0	0	0	0	0	0	0	0	0	1	0
0	0	140	0	0	1	MCD	0	3	0	4.27105	0	65.0513	0	65.0513	65.0513	3	0	0	0	0	.	56	2	0	3	0	4	1	49	0	0	6	0	1	1	1	1	0	0	0	0	0	0	0	1	0	0	1	0
0	0	120	0	0	0	MCD	0	3	0	67.3511	0	115.548	0	115.548	115.548	3	0	0	0	0	.	56	2	0	3	0	4	1	105	1	1	4	0	0	0	1	1	0	0	0	0	0	0	0	0	0	0	1	0
0	0	120	0	0	0	MCD	0	3	0	#NULL!	0	29.3717	0	29.3717	28.6489	3	0	0	0	0	.	56	2	0	3	0	4	1	31	0	0	0	0	0	0	0	0	0	0	0	0	0	0	0	0	0	0	0	0
0	0	110	0	0	0	MCD	0	3	0	#NULL!	0	90.4476	0	90.4476	89.4292	3	0	0	0	0	.	56	2	0	3	0	0	0	10	0	0	10	1	1	1	1	1	1	0	0	0	0	0	0	0	0	0	1	0
0	0	100	0	0	0	MCD	0	3	0	10.5791	0	117.355	0	117.355	116.304	3	0	0	0	0	.	56	2	0	3	0	4	1	10	0	0	0	0	0	0	0	0	0	0	0	0	0	1	0	0	0	0	0	0
0	0	110	0	0	0	MCD	0	3	0	#NULL!	0	114.628	0	114.628	113.544	3	0	0	0	0	.	56	2	0	3	0	4	1	12	0	0	0	0	0	0	0	0	0	0	0	0	0	0	0	0	0	0	0	0
0	0	120	0	0	0	MCD	0	3	0	#NULL!	0	93.3717	0	93.3717	92.3532	3	0	0	0	0	.	56	2	0	3	0	1	0	11	0	0	0	0	0	0	0	0	0	0	0	0	0	0	0	0	0	0	0	0
0	0	100	0	0	1	MCD	0	3	0	#NULL!	0	79.9343	0	79.9343	78.7187	3	0	0	0	0	.	56	2	0	3	0	2	0	16	1	1	0	0	0	0	0	0	0	0	0	0	0	0	0	1	0	0	0	0
[truncated: 87 more columns]
